# Supplementary material for: Required coefficient of friction in the anteroposterior and mediolateral direction during turning at different walking speeds
Source: PLoS One. 2017 Jun 22;12(6):e0179817. doi: 10.1371/journal.pone.0179817 (PMC5480978; doi:10.1371/journal.pone.0179817)
Supplement: S1 Dataset — (XLSX) [file pone.0179817.s001.xlsx]

## Sheet: Approaching speed
Subject	Straight-Slow	Straight-Normal	Straight-Fast	Step-Slow	Step-Normal	Step-Fast	Spin-Slow	Spin-Normal	Spin-Fast
1	1.24535	1.42517	1.50236	1.26284	1.32103	1.46689	1.14196	1.28284	1.45429
2	1.19555	1.2703	1.50119	1.18276	1.27842	1.35664	1.27573	1.37069	1.44478
3	1.13435	1.25357	1.4032	1.13113	1.15168	1.3491	1.16698	1.17865	1.28403
4	0.99033	1.08452	1.48988	0.896535	1.04771	1.36581	1.04615	1.11728	1.40717
5	1.21042	1.33745	1.56534	1.08854	1.2323	1.37487	1.09571	1.24207	1.42597
6	1.10477	1.32848	1.52766	1.03749	1.24357	1.40194	1.09386	1.20466	1.38796
7	1.12335	1.21494	1.4626	1.01754	1.2502	1.40593	1.00511	1.24154	1.37559
8	0.861943	1.07032	1.37946	0.816249	1.02154	1.34048	0.835482	1.0458	1.32157
9	0.972926	0.980239	1.10838	0.844234	0.868639	0.97313	0.9003	0.953789	1.13761
10	1.2886	1.36074	1.44987	1.23788	1.3208	1.39883	1.20601	1.30853	1.38891
11	1.02785	1.27489	1.73933	0.998011	1.22649	1.35515	1.05843	1.3141	1.46847
12	1.06811	1.21656	1.55655	1.06881	1.23874	1.49481	1.0854	1.28485	1.38149
13	1.11426	1.43901	1.47805	1.11705	1.45671	1.57735	1.21394	1.44175	1.47164
14	0.874827	1.19985	1.48121	0.951801	1.16328	1.37587	0.985643	1.24119	1.36896
15	1.19645	1.3054	1.68804	0.850041	1.16003	1.36473	1.05386	1.12698	1.34283
16	0.892478	1.32649	1.46758	0.91265	0.981185	1.35465	1.08658	1.08295	1.43449
Mean	1.08135	1.2555	1.48754	1.02585	1.18514	1.37226	1.0782	1.21485	1.38098
SD	0.133801	0.126296	0.137006	0.140177	0.146838	0.123982	0.113396	0.126188	0.083583
