# Supplementary material for: Required coefficient of friction in the anteroposterior and mediolateral direction during turning at different walking speeds
Source: PLoS One. 2017 Jun 22;12(6):e0179817. doi: 10.1371/journal.pone.0179817 (PMC5480978; doi:10.1371/journal.pone.0179817)
Supplement: S2 Dataset — (XLSX) [file pone.0179817.s002.xlsx]

## Sheet: rCOM
Subject	Step-Slow	Step-Normal	Step-Fast	Spin-Slow	Spin-Normal	Spin-Fast
1	0.241638	0.317178	0.261382	0.348156	0.296138	0.376076
2	0.127806	0.172552	0.223876	0.345294	0.45056	0.518658
3	0.0884676	0.228066	0.139238	0.250902	0.237162	0.236214
4	0.252016	0.259536	0.342174	0.407484	0.425556	0.487354
5	0.321564	0.246644	0.374718	0.363012	0.370972	0.35674
6	0.143144	0.143296	0.19605	0.18175	0.186446	0.227158
7	0.380638	0.32687	0.400978	0.542998	0.415652	0.573048
8	0.153236	0.189634	0.204224	0.211266	0.228644	0.205924
9	0.132298	0.147306	0.199468	0.227696	0.218302	0.220076
10	0.13344	0.166636	0.265732	0.18203	0.26033	0.301782
11	0.182832	0.180492	0.217084	0.341046	0.465008	0.522216
12	0.14304	0.10042	0.20527	0.100412	0.118776	0.142938
13	0.241168	0.33681	0.431382	0.28788	0.343098	0.351832
14	0.268446	0.254956	0.273214	0.431548	0.493868	0.472236
15	0.271304	0.373596	0.41171	0.336514	0.360418	0.392054
16	0.194024	0.21374	0.288192	0.382866	0.408968	0.41754
Mean	0.204691	0.228608	0.277168	0.308803	0.329994	0.362615
SD	0.0810838	0.0789784	0.0866219	0.112038	0.111859	0.130907

## Sheet: vCOM
Subject	Step-Slow	Step-Normal	Step-Fast	Spin-Slow	Spin-Normal	Spin-Fast
1	0.985508	1.0697	1.0954	1.09674	1.15122	1.26448
2	0.786054	0.971598	1.07672	0.942752	1.13312	1.22682
3	0.791472	1.08076	1.1609	0.928034	1.10966	1.21282
4	0.815024	0.945954	1.13236	0.899454	1.09706	1.18206
5	0.851624	0.92822	1.1949	0.913238	1.08376	1.20532
6	0.975346	0.95582	1.14862	1.06972	1.15868	1.22248
7	0.963016	1.01865	1.20426	1.00891	1.07951	1.2771
8	0.850268	1.01298	1.05045	0.922132	1.03261	1.11478
9	0.835154	0.902988	0.983852	0.877346	0.918694	1.00157
10	0.750882	0.93012	1.2523	0.808258	1.01278	1.23878
11	0.801868	0.816988	0.913184	0.827552	0.854874	1.04043
12	0.889634	1.02049	1.19256	0.879396	1.12468	1.14228
13	0.701386	0.95255	1.15028	0.930526	1.11646	1.19514
14	1.07124	1.21322	1.3009	1.11076	1.20622	1.35746
15	0.77819	0.911752	1.22164	0.922744	0.963074	1.19302
16	1.01908	1.12654	1.23396	1.06734	1.15294	1.26718
Mean	0.866609	0.991145	1.14452	0.950307	1.07471	1.19636
SD	0.106422	0.0970209	0.101354	0.0933221	0.0954066	0.0886739

## Sheet: Fc
Subject	Step-Slow	Step-Normal	Step-Fast	Spin-Slow	Spin-Normal	Spin-Fast
1	278.54	250.008	318.129	239.423	310.139	294.633
2	270.733	306.366	289.992	144.143	159.583	162.506
3	389.448	281.683	532.347	188.793	285.56	342.491
4	184.506	241.346	262.313	138.978	197.971	200.693
5	124.048	192.129	209.566	126.36	174.136	223.983
6	392.099	376.158	397.043	371.465	424.841	388.157
7	146.186	190.468	217.006	112.476	168.218	170.769
8	374.131	429.102	428.465	319.176	369.816	478.569
9	342.684	359.796	315.428	219.735	251.303	296.278
10	256.476	315.136	358.23	217.844	239.164	308.662
11	200.46	210.789	218.959	114.46	89.5816	118.154
12	293.252	549.629	367.207	408.187	564.423	483.808
13	110.151	145.474	165.63	162.42	196.183	219.228
14	218.015	294.431	315.904	145.808	150.249	199.006
15	140.623	140.182	228.368	159.404	162.126	228.713
16	290.644	322.409	286.893	161.569	176.492	208.823
Mean	250.75	287.819	306.967	201.89	244.987	270.28
SD	94.6452	107.726	94.6462	90.9188	122.043	108.218
