# Supplementary material for: Required coefficient of friction in the anteroposterior and mediolateral direction during turning at different walking speeds
Source: PLoS One. 2017 Jun 22;12(6):e0179817. doi: 10.1371/journal.pone.0179817 (PMC5480978; doi:10.1371/journal.pone.0179817)
Supplement: S3 Dataset — (XLSX) [file pone.0179817.s003.xlsx]

## Sheet: ROCFhML
Subject	Straight-Slow	Straight-Normal	Straight-Fast	Step-Slow	Step-Normal	Step-Fast	Spin-Slow	Spin-Normal	Spin-Fast
1	0.0086672	0.0172978	0.00986362	0.276292	0.316058	0.30721	0.221022	0.235436	0.243872
2	0.0140898	0.0117441	0.0226003	0.140768	0.176604	0.257728	0.19679	0.261234	0.26224
3	0.0162846	0.0118223	0.00640249	0.197532	0.24202	0.277056	0.129333	0.155664	0.179554
4	0.042607	0.0442988	0.0283386	0.230148	0.258156	0.321146	0.170634	0.214754	0.273132
5	0.00654856	0.0194867	0.0187132	0.197996	0.228904	0.276634	0.159932	0.21818	0.208782
6	0.0145085	0.0264889	0.0249603	0.229212	0.228884	0.284262	0.108996	0.174076	0.179054
7	0.0505786	0.042959	0.0568976	0.169322	0.222674	0.253452	0.18266	0.206008	0.200518
8	0.0238099	0.0205914	0.0156853	0.23901	0.293228	0.31318	0.13685	0.199906	0.248374
9	0.0306659	0.0608558	0.0577742	0.217196	0.25283	0.266032	0.180064	0.0919564	0.18968
10	0.0364058	0.0352752	0.0250033	0.185654	0.236076	0.302936	0.114435	0.150156	0.237814
11	0.0298752	0.0713928	0.046182	0.16785	0.16233	0.186366	0.198986	0.211704	0.244086
12	0.0354484	0.0263129	0.0194829	0.179762	0.206038	0.270236	0.0520668	0.119494	0.127848
13	0.0410742	0.0540288	0.058643	0.207482	0.24605	0.298096	0.221124	0.236104	0.257492
14	0.0200248	0.0127206	0.0243386	0.2229	0.224104	0.247296	0.173348	0.1761	0.16095
15	0.0272982	0.0175166	0.0107396	0.172424	0.216606	0.25444	0.153669	0.196414	0.252464
16	0.0560354	0.0345148	0.0261655	0.209192	0.255766	0.280456	0.210906	0.181254	0.255336
Mean	0.0283701	0.0317067	0.0282369	0.202671	0.235395	0.274783	0.163176	0.189278	0.220075
SD	0.0147037	0.0184775	0.01724	0.0334863	0.0379734	0.0326314	0.0460537	0.044274	0.0426644

## Sheet: RCOFhAP
60L-natural	-0.2138	-0.20643	-0.17792	Subject	Straight-Slow	Straight-Normal	Straight-Fast	Step-Slow	Step-Normal	Step-Fast	Spin-Slow	Spin-Normal	Spin-Fast
60L-natural	-0.20776	-0.19261	-0.1903	1	-0.210236	-0.209424	-0.183276	-0.198596	-0.169502	-0.161506	-0.198912	-0.216896	-0.219966
60L-natural	-0.19902	-0.19892	-0.19635	2	-0.21338	-0.236584	-0.225534	-0.190028	-0.214044	-0.182774	-0.170868	-0.094911	-0.125121
60L-natural	-0.20957	-0.18693	-0.18437	3	-0.165292	-0.207206	-0.216578	-0.121622	-0.164172	-0.0804076	-0.209702	-0.246526	-0.276818
60L-natural	-0.21903	-0.17709	-0.19787	4	-0.241842	-0.234178	-0.263972	-0.104152	-0.0620642	-0.0490574	-0.156728	-0.168926	-0.139712
Mean	-0.209836	-0.192396	-0.189362	5	-0.177704	-0.201318	-0.166574	-0.066386	-0.0549282	0.0959354	-0.21256	-0.14844	-0.21852
60L-fast	-0.18022	-0.20468	-0.16718	6	-0.26193	-0.239396	-0.241608	-0.185116	-0.228678	-0.158928	-0.111218	-0.203516	-0.192306
60L-fast	-0.18781	-0.21208	-0.18226	7	-0.189892	-0.20785	-0.185748	-0.1827	-0.160106	-0.165768	-0.175004	-0.183016	-0.151376
60L-fast	-0.16548	-0.20666	-0.1983	8	-0.163666	-0.178062	-0.203566	-0.10692	-0.05329	-0.0716698	-0.212864	-0.177694	-0.203288
60L-fast	-0.21202	-0.21796	-0.16388	9	-0.225382	-0.216162	-0.20215	-0.16145	-0.120432	-0.110309	-0.211164	-0.133688	-0.240884
60L-fast	-0.19907	-0.20355	-0.19831	10	-0.156306	-0.15493	-0.141322	-0.145396	-0.0935242	-0.0287416	-0.162318	-0.178892	-0.189826
Mean	-0.18892	-0.208986	-0.181986	11	-0.165254	-0.128691	-0.15592	-0.150076	-0.144926	-0.139588	-0.0755638	-0.140328	-0.0966568
60R-slow	-0.23202	-0.17648	-0.19856	12	-0.20534	-0.213574	-0.20899	-0.188466	-0.202936	-0.185228	-0.284716	-0.263412	-0.270764
60R-slow	-0.21867	-0.19427	-0.19433	13	-0.164378	-0.163316	-0.180186	-0.00453146	0.022632	0.0118812	-0.153604	-0.17471	-0.144867
60R-slow	-0.22847	-0.19029	-0.21375	14	-0.233052	-0.221516	-0.198996	-0.17608	-0.17829	-0.162008	-0.138477	-0.113396	-0.148668
60R-slow	0.068515	-0.13897	-0.21549	15	-0.169628	-0.14822	-0.168226	-0.112645	-0.09823	-0.0231297	-0.160162	-0.186574	-0.130752
60R-slow	-0.21677	-0.16692	-0.19113	16	-0.226906	-0.225692	-0.2198	-0.188576	-0.20362	-0.219874	-0.164926	-0.187096	-0.138084
Mean	-0.165483	-0.173386	-0.202652	Mean	-0.198137	-0.199132	-0.197653	-0.142671	-0.132882	-0.101948	-0.174924	-0.176126	-0.180476
60R-natural	-0.2026	-0.15016	-0.24355	ＳＤ	0.033402	0.0341014	0.032189	0.0538629	0.0709272	0.0861008	0.0479907	0.0445034	0.0541511
60R-natural	-0.21439	-0.10618	-0.21169
60R-natural	-0.19753	-0.12684	-0.23463
60R-natural	-0.20923	-0.21795	-0.21304
60R-natural	-0.21723	-0.21891	-0.20522
Mean	-0.208196	-0.164008	-0.221626
60R-fast	-0.19325	-0.044913	-0.2255
60R-fast	-0.21062	-0.15002	-0.22287
60R-fast	-0.23389	-0.16051	-0.21486
60R-fast	-0.23827	-0.090501	-0.2405
60R-fast	-0.2129	-0.12575	-0.24074
Mean	-0.217786	-0.114339	-0.228894
90L-slow	-0.16249	-0.19735	-0.15829
90L-slow	-0.21246	-0.18701	-0.093589
90L-slow	-0.19398	-0.19204	-0.16369
90L-slow	-0.22899	-0.1869	-0.14178
90L-slow	-0.19506	-0.18684	-0.050762
Mean	-0.198596	-0.190028	-0.121622
90L-natural	-0.15266	-0.22009	-0.14658
90L-natural	-0.15926	-0.23987	-0.15201
90L-natural	-0.17491	-0.20713	-0.1723
90L-natural	-0.18174	-0.20314	-0.15791
90L-natural	-0.17894	-0.19999	-0.19206
Mean	-0.169502	-0.214044	-0.164172
90L-fast	-0.14331	-0.22142	-0.088992
90L-fast	-0.17732	-0.19262	-0.12798
90L-fast	-0.15421	-0.16544	0.018531
90L-fast	-0.15476	-0.10866	-0.093547
90L-fast	-0.17793	-0.22573	-0.11005
Mean	-0.161506	-0.182774	-0.0804076
90R-slow	-0.22982	-0.20612	-0.20528
90R-slow	-0.20011	-0.2068	-0.22334
90R-slow	-0.20658	-0.12484	-0.20388
90R-slow	-0.20135	-0.14914	-0.21439
90R-slow	-0.1567	-0.16744	-0.20162
Mean	-0.198912	-0.170868	-0.209702
90R-natural	-0.17722	-0.056688	-0.23676
90R-natural	-0.19329	-0.1181	-0.26034
90R-natural	-0.22354	-0.14222	-0.22467
90R-natural	-0.24754	-0.052427	-0.27517
90R-natural	-0.24289	-0.10512	-0.23569
Mean	-0.216896	-0.094911	-0.246526
90R-fast	-0.15796	-0.15542	-0.30757
90R-fast	-0.22994	-0.15714	-0.25319
90R-fast	-0.25872	-0.09741	-0.29428
90R-fast	-0.23639	-0.12142	-0.2789
90R-fast	-0.21682	-0.094215	-0.25015
Mean	-0.219966	-0.125121	-0.276818

## Sheet: RCOFh
Subject	Straight-Slow	Straight-Normal	Straight-Fast	Step-Slow	Step-Normal	Step-Fast	Spin-Slow	Spin-Normal	Spin-Fast
1	0.210534	0.210254	0.183738	0.341152	0.358916	0.347616	0.299792	0.322776	0.33122
2	0.2142	0.236996	0.22692	0.236986	0.228448	0.319004	0.26232	0.2807	0.291978
3	0.166118	0.207632	0.216724	0.235766	0.292838	0.29341	0.24699	0.292432	0.330572
4	0.24615	0.238464	0.265904	0.253368	0.266462	0.325546	0.232152	0.274316	0.308156
5	0.177928	0.20318	0.16783	0.209156	0.237264	0.302404	0.266218	0.264582	0.303978
6	0.262746	0.241574	0.243614	0.295444	0.32476	0.326332	0.251376	0.2681	0.264534
7	0.197048	0.21235	0.19464	0.25001	0.275984	0.30292	0.25739	0.283268	0.254286
8	0.165892	0.17952	0.204424	0.262042	0.300518	0.32191	0.253524	0.26768	0.321196
9	0.229686	0.225062	0.210984	0.270712	0.280976	0.289174	0.284122	0.277294	0.308028
10	0.160784	0.1593	0.144254	0.236126	0.257418	0.31622	0.199766	0.234498	0.305644
11	0.168348	0.157238	0.162788	0.22588	0.21966	0.233686	0.214716	0.255246	0.264132
12	0.21143	0.21629	0.21026	0.260826	0.289416	0.330008	0.29163	0.290894	0.300042
13	0.169748	0.172234	0.191266	0.209296	0.267156	0.309376	0.271104	0.29479	0.301882
14	0.234176	0.222124	0.200752	0.284112	0.286684	0.295988	0.224148	0.21447	0.219356
15	0.17245	0.149484	0.168652	0.20821	0.238358	0.25589	0.227058	0.274208	0.284628
16	0.233832	0.228446	0.221954	0.281768	0.327438	0.35673	0.269162	0.271578	0.295002
Mean	0.201317	0.203759	0.200919	0.253803	0.278268	0.307888	0.253217	0.272927	0.29279
SD	0.0333641	0.030655	0.0314577	0.0358101	0.0381986	0.0310514	0.0280452	0.0247455	0.0296335

## Sheet: tanθhML
Subject	Straight-Slow	Straight-Normal	Straight-Fast	Step-Slow	Step-Normal	Step-Fast	Spin-Slow	Spin-Normal	Spin-Fast
1	0.0180332	-0.0203316	0.0416774	0.311456	0.335262	0.334598	0.135873	0.180982	0.184896
2	0.0237696	0.0319664	0.0248227	0.186322	0.242334	0.284744	0.124239	0.1881	0.206026
3	0.019091	0.036148	0.0287342	0.233296	0.264808	0.291932	0.0667796	0.102215	0.10712
4	0.0571518	0.0528236	0.0400324	0.256242	0.290812	0.333692	0.0989096	0.127376	0.197414
5	0.00372816	0.0204766	0.0466626	0.26213	0.266086	0.267454	0.0709056	0.135388	0.122959
6	-0.0110976	0.0362162	0.0519786	0.25976	0.257252	0.295676	0.0375604	0.0621458	0.0587238
7	0.0704396	0.069642	0.074121	0.17318	0.22511	0.251946	0.0279102	0.0715968	0.0907684
8	0.0263606	0.0491428	0.034215	0.29178	0.346932	0.358408	0.0953226	0.156642	0.199548
9	0.03252	-0.0405304	-0.0342644	0.259002	0.30733	0.304674	0.114773	0.0530706	0.107723
10	0.0393704	0.0398112	0.0327228	0.247842	0.259504	0.325842	0.0276523	0.0732978	0.147014
11	0.0393426	0.0192628	0.0482648	0.164656	0.16557	0.19646	0.0443954	0.0654018	0.12452
12	-0.0159808	-0.0050542	0.0114254	0.175508	0.192492	0.26049	-0.0924766	-0.0226399	0.037391
13	0.052846	0.0544422	0.0629112	0.236896	0.26419	0.302038	0.157018	0.194648	0.209462
14	0.0431326	-0.0142088	0.0256908	0.23777	0.248232	0.263438	0.077429	0.0777728	0.0812102
15	0.0346528	0.028527	0.008985	0.242318	0.25375	0.293984	0.0730856	0.120693	0.187022
16	0.0720728	0.050503	0.0385866	0.239444	0.294642	0.309876	0.0455364	0.0524278	0.093041
Mean	0.0315895	0.0255523	0.0335354	0.2361	0.263394	0.292203	0.069057	0.102445	0.134677
SD	0.0255702	0.0308068	0.0247973	0.0419188	0.0466859	0.0390742	0.0581185	0.059428	0.0564044

## Sheet: tanθhAP
Subject	Straight-Slow	Straight-Normal	Straight-Fast	Step-Slow	Step-Normal	Step-Fast	Spin-Slow	Spin-Normal	Spin-Fast
1	-0.266508	-0.26405	-0.21716	-0.19277	-0.164904	-0.150462	-0.28148	-0.28063	-0.270756
2	-0.280432	-0.28501	-0.28213	-0.226526	-0.23512	-0.1758	-0.294652	-0.269938	-0.276684
3	-0.22154	-0.264122	-0.251858	-0.142063	-0.177974	-0.0916038	-0.2928	-0.309622	-0.34562
4	-0.299484	-0.282416	-0.315614	-0.121973	-0.0688166	-0.040511	-0.246422	-0.247676	-0.205692
5	-0.263428	-0.300644	-0.235632	-0.0862118	-0.0667356	0.0858134	-0.322324	-0.277144	-0.336978
6	-0.323512	-0.288968	-0.28263	-0.192414	-0.223854	-0.153378	-0.178988	-0.307568	-0.30526
7	-0.218664	-0.228814	-0.186298	-0.184118	-0.145298	-0.160234	-0.251588	-0.246114	-0.234892
8	-0.257778	-0.25567	-0.278346	-0.14213	-0.074886	-0.0827248	-0.305888	-0.250002	-0.280066
9	-0.337104	-0.358856	-0.331332	-0.194632	-0.132648	-0.128294	-0.302048	-0.193122	-0.337556
10	-0.245642	-0.234784	-0.205268	-0.17937	-0.124056	-0.0549089	-0.29445	-0.288044	-0.271152
11	-0.176388	-0.180276	-0.154928	-0.146818	-0.144572	-0.127322	-0.163826	-0.196532	-0.17064
12	-0.304974	-0.299092	-0.284892	-0.221334	-0.25255	-0.200682	-0.348136	-0.358588	-0.330782
13	-0.206764	-0.1961	-0.207604	0.0173692	0.043778	0.037112	-0.249038	-0.234832	-0.239564
14	-0.295748	-0.292866	-0.264894	-0.198894	-0.200886	-0.184338	-0.276596	-0.256174	-0.26524
15	-0.246602	-0.21696	-0.237472	-0.137954	-0.117452	-0.0549842	-0.22742	-0.249956	-0.206208
16	-0.307694	-0.302492	-0.295662	-0.224214	-0.244152	-0.251462	-0.29493	-0.297168	-0.293944
Mean	-0.265766	-0.265695	-0.251982	-0.160878	-0.145633	-0.108361	-0.270662	-0.266444	-0.27319
SD	0.04506	0.0456353	0.0487322	0.062045	0.0792341	0.0881976	0.0492454	0.0420007	0.0519765

## Sheet: tanθh
Subject	Straight-Slow	Straight-Normal	Straight-Fast	Step-Slow	Step-Normal	Step-Fast	Spin-Slow	Spin-Normal	Spin-Fast
1	0.271252	0.26923	0.226022	0.36699	0.374044	0.367278	0.314722	0.33501	0.329492
2	0.283222	0.286836	0.284274	0.293508	0.338164	0.337502	0.320656	0.329226	0.345292
3	0.22245	0.268162	0.255898	0.274992	0.320378	0.311068	0.300944	0.32647	0.362532
4	0.305118	0.287526	0.318464	0.284358	0.299588	0.336706	0.266158	0.27866	0.286858
5	0.263574	0.304604	0.24106	0.276486	0.276722	0.289244	0.330078	0.309562	0.360252
6	0.325336	0.293394	0.287928	0.323986	0.34219	0.333988	0.296654	0.314068	0.311372
7	0.22983	0.239496	0.200812	0.253484	0.2693	0.298736	0.25338	0.25766	0.252024
8	0.262998	0.26344	0.282726	0.324844	0.357636	0.368538	0.321036	0.295558	0.344232
9	0.340542	0.361256	0.33328	0.32438	0.33522	0.332978	0.341986	0.349346	0.355792
10	0.24892	0.238512	0.208254	0.306194	0.290866	0.3393	0.296496	0.298248	0.312934
11	0.180908	0.183282	0.162496	0.22178	0.221532	0.234532	0.17015	0.207344	0.211564
12	0.308062	0.301118	0.286702	0.282978	0.317766	0.332018	0.361226	0.361108	0.333764
13	0.213526	0.203672	0.218004	0.239714	0.298494	0.316136	0.295914	0.306668	0.326746
14	0.298928	0.295074	0.267904	0.310038	0.319422	0.321822	0.287456	0.268086	0.277996
15	0.251722	0.223124	0.241378	0.280032	0.27996	0.299558	0.242864	0.284292	0.278438
16	0.3163	0.306794	0.299758	0.328294	0.383078	0.399688	0.298964	0.302302	0.308934
Mean	0.270168	0.270345	0.257185	0.293254	0.314022	0.326193	0.293668	0.301476	0.312389
SD	0.0445322	0.0444955	0.0463548	0.0370191	0.0418524	0.037428	0.0450956	0.0377494	0.0420725
