# Supplementary material for: Required coefficient of friction in the anteroposterior and mediolateral direction during turning at different walking speeds
Source: PLoS One. 2017 Jun 22;12(6):e0179817. doi: 10.1371/journal.pone.0179817 (PMC5480978; doi:10.1371/journal.pone.0179817)
Supplement: S4 Dataset — (XLSX) [file pone.0179817.s004.xlsx]

## Sheet: RCOFtML
Subject	Straight-Slow	Straight-Normal	Straight-Fast	Step-Slow	Step-Normal	Step-Fast	Spin-Slow	Spin-Normal	Spin-Fast
1	0.0544532	0.0321822	0.0285877	0.0114392	0.0171524	0.0367884	0.0372778	0.056503	0.0542161
2	0.0520684	0.0535466	0.0431348	0.0674858	0.037079	0.0596212	0.0467498	0.059205	0.0717134
3	0.0292846	0.0364704	0.0298362	0.0297	0.0978552	0.107516	0.0350729	0.0495162	0.0308288
4	0.0127579	0.042838	0.0501552	0.0408	0.0683502	0.0861198	0.015081	0.0059064	-0.00159008
5	0.026133	0.0279916	0.0488854	0.0358642	0.0479706	0.0567352	-0.00809404	-0.00050506	0.0387684
6	0.0539252	0.0616198	0.078028	0.109664	0.13541	0.12616	0.0184502	0.043497	0.0527678
7	0.0202558	0.0267764	0.0192716	0.118494	0.0984766	0.143246	0.099282	0.0906648	0.148284
8	0.0195261	0.0096544	0.008303	0.095544	0.11851	0.072386	0.049454	0.07005	0.099771
9	0.0183942	0.0101935	0.0410842	0.111417	0.103102	0.0974066	0.087505	0.0596934	0.0699466
10	0.0153591	0.0511276	0.0583364	0.0445248	0.08965	0.0934036	0.0436654	0.067886	0.0921742
11	0.0460786	0.0238802	0.0360772	0.0311296	0.0135457	-0.004997	0.0778238	0.0439577	0.108609
12	0.051661	0.0520602	0.0500842	0.0390202	0.0685792	0.09638	-0.0411018	-0.0064974	-0.00788312
13	0.00531478	0.0115835	0.0126066	-0.00152768	0.0759586	0.133752	0.00703054	-0.00138306	0.0340332
14	0.0100958	0.0055041	0.0158306	0.175926	0.140848	0.149948	0.00287397	0.0230086	0.052084
15	0.0194854	0.00790904	0.0155337	0.0652896	0.0995884	0.0754624	0.0112501	0.037682	0.138472
16	0.045784	0.0445598	0.0521822	0.14309	0.201258	0.223472	0.0613202	0.104694	0.121815
Mean	0.0300361	0.0311186	0.0367461	0.0698663	0.0883334	0.0970875	0.0339775	0.0439924	0.0690007
SD	0.0175438	0.018576	0.0194466	0.0504584	0.048329	0.0525976	0.0369899	0.0329616	0.0463455

## Sheet: RCOFtAP
Subject	Straight-Slow	Straight-Normal	Straight-Fast	Step-Slow	Step-Normal	Step-Fast	Spin-Slow	Spin-Normal	Spin-Fast
1	0.356058	0.351968	0.39206	0.398864	0.41404	0.42539	0.367026	0.453864	0.447306
2	0.312116	0.315232	0.40112	0.299166	0.361368	0.404542	0.33746	0.379676	0.382984
3	0.266392	0.310904	0.326034	0.270438	0.346186	0.314032	0.283164	0.31976	0.339906
4	0.226498	0.286696	0.288056	0.291838	0.330012	0.394928	0.312466	0.361948	0.42426
5	0.24932	0.335126	0.354668	0.300436	0.309768	0.352446	0.307422	0.34763	0.352176
6	0.318484	0.327878	0.315338	0.321086	0.304556	0.340338	0.330578	0.351148	0.350012
7	0.2954	0.322682	0.334634	0.295828	0.31766	0.323232	0.306192	0.301616	0.312826
8	0.28524	0.292834	0.310424	0.355606	0.39003	0.394586	0.305754	0.33211	0.35261
9	0.273578	0.29305	0.272094	0.259472	0.2801	0.30449	0.31075	0.324096	0.360496
10	0.240318	0.258734	0.268374	0.270008	0.319424	0.35741	0.253082	0.281722	0.364676
11	0.297516	0.316096	0.325418	0.274664	0.291134	0.314548	0.253348	0.246475	0.258394
12	0.348636	0.375522	0.396128	0.362372	0.389352	0.402182	0.352604	0.41208	0.444304
13	0.2819	0.26086	0.250502	0.320008	0.39595	0.400678	0.310912	0.385682	0.334794
14	0.296182	0.30994	0.305068	0.240702	0.279064	0.265918	0.262688	0.260112	0.262372
15	0.237064	0.244332	0.332602	0.265924	0.28955	0.329598	0.275926	0.302418	0.275294
16	0.292922	0.319996	0.313698	0.28366	0.310174	0.305594	0.355202	0.349052	0.398554
Mean	0.286102	0.307616	0.324139	0.300629	0.333023	0.35187	0.307786	0.338087	0.35381
SD	0.0372958	0.0343713	0.0448121	0.042176	0.0444097	0.0467979	0.0354257	0.0545558	0.058191

## Sheet: RCOFt
Subject	Straight-Slow	Straight-Normal	Straight-Fast	Step-Slow	Step-Normal	Step-Fast	Spin-Slow	Spin-Normal	Spin-Fast
1	0.360456	0.35357	0.393312	0.399724	0.415136	0.42744	0.369198	0.457746	0.451856
2	0.31658	0.320188	0.403888	0.307558	0.290394	0.409014	0.340984	0.38459	0.389712
3	0.268024	0.313438	0.32748	0.272246	0.359928	0.332164	0.286084	0.323736	0.341574
4	0.22702	0.290244	0.292892	0.294732	0.337996	0.404734	0.312974	0.363016	0.42441
5	0.25087	0.33631	0.358354	0.302982	0.313606	0.358076	0.307752	0.347954	0.356048
6	0.323856	0.333832	0.326424	0.339402	0.333858	0.363142	0.331224	0.354018	0.354738
7	0.296742	0.324204	0.33537	0.31892	0.335	0.353924	0.32296	0.315096	0.346904
8	0.28623	0.293064	0.31055	0.368408	0.407752	0.401688	0.309866	0.339696	0.367304
9	0.27475	0.293414	0.275712	0.284648	0.299154	0.320446	0.323936	0.329826	0.367892
10	0.241238	0.264112	0.274908	0.273792	0.332042	0.370246	0.258092	0.290416	0.376206
11	0.301128	0.317248	0.32755	0.27649	0.291978	0.315062	0.265428	0.251232	0.285818
12	0.353454	0.37916	0.399366	0.364796	0.395974	0.414364	0.355702	0.414438	0.445168
13	0.282002	0.26128	0.250884	0.320342	0.403322	0.423242	0.311336	0.386652	0.337886
14	0.296446	0.31003	0.305486	0.298648	0.313004	0.305646	0.262798	0.261956	0.267956
15	0.23791	0.244484	0.333196	0.274338	0.306488	0.33835	0.277426	0.306798	0.309714
16	0.297858	0.323702	0.318062	0.317952	0.369938	0.37872	0.3613	0.365104	0.417248
Mean	0.28841	0.309893	0.32709	0.313436	0.344098	0.369766	0.312316	0.343267	0.365027
SD	0.0386935	0.0348549	0.0445365	0.0379305	0.0428307	0.0403371	0.0350898	0.0537517	0.0526124

## Sheet: tanθtML
Subject	Straight-Slow	Straight-Normal	Straight-Fast	Step-Slow	Step-Normal	Step-Fast	Spin-Slow	Spin-Normal	Spin-Fast
1	-0.0301151	-0.053243	-0.0534148	0.128124	0.146466	0.161198	0.00964646	-0.00492392	0.00146792
2	-0.0330418	-0.0384604	-0.0294108	0.161958	0.140346	0.180188	-0.018249	-0.00971958	-0.00328558
3	-0.025269	-0.0519542	-0.0479612	0.0906422	0.140404	0.181712	-0.0542974	-0.0328546	-0.0474668
4	-0.0196812	-0.027626	-0.0177106	0.108072	0.128828	0.167574	-0.0330228	-0.00929698	-0.0363306
5	-0.023285	-0.0416458	-0.029916	0.113796	0.134794	0.151854	-0.112297	-0.107583	-0.0463662
6	-0.0230076	-0.0296892	-0.006899	0.22005	0.263462	0.253664	-0.0307064	-0.00818322	0.0104867
7	-0.0585042	-0.0453968	-0.0644662	0.18496	0.17515	0.205222	0.0283492	0.0166916	0.0823256
8	0.061607	-0.0098066	0.0471692	0.177266	0.21641	0.17697	0.00545176	0.011082	0.0380991
9	-0.0453628	0.06024	-0.068548	0.255824	0.25052	0.23619	0.0711008	0.029636	0.0396698
10	-0.0315502	-0.0509636	-0.0399432	0.104417	0.182082	0.178732	-0.0121736	-0.00080904	0.00875034
11	-0.0268234	-0.0362254	-0.0357654	0.110844	0.0933654	0.08839	0.00146206	-0.00325912	0.0487911
12	-0.0281968	-0.0264839	-0.0116508	0.134232	0.146982	0.19812	-0.106781	-0.0706776	-0.090702
13	-0.0275164	0.0709928	0.0613026	0.0382006	0.131942	0.204826	-0.0753802	-0.0823236	-0.0546918
14	0.0728832	-0.0107828	0.0536114	0.28291	0.232204	0.248994	-0.023387	-0.0050453	0.0038147
15	0.0245976	0.0138114	-0.0242496	0.14295	0.190424	0.18488	0.010231	0.0218494	0.0881016
16	0.0075458	-0.0411982	-0.0373034	0.250058	0.317342	0.322014	-0.0187523	0.0500722	0.0506578
Mean	-0.0128575	-0.019902	-0.0190722	0.156519	0.18067	0.196283	-0.0224253	-0.012834	0.0058326
SD	0.0364857	0.0378559	0.0401301	0.0676708	0.0604508	0.0520132	0.0476785	0.0419235	0.0510699

## Sheet: tanθtAP
Subject	Straight-Slow	Straight-Normal	Straight-Fast	Step-Slow	Step-Normal	Step-Fast	Spin-Slow	Spin-Normal	Spin-Fast
1	0.352904	0.356102	0.392878	0.369264	0.390816	0.4035	0.366566	0.437216	0.425218
2	0.365844	0.358544	0.459042	0.365222	0.4201	0.472492	0.376342	0.41186	0.431178
3	0.307786	0.344368	0.356684	0.299926	0.35211	0.33984	0.325762	0.362328	0.366672
4	0.26778	0.303228	0.315034	0.301176	0.338086	0.381512	0.342406	0.36141	0.433926
5	0.297918	0.41358	0.392844	0.373666	0.381188	0.413024	0.358064	0.406426	0.409964
6	0.388174	0.389128	0.389188	0.355134	0.35876	0.39118	0.402186	0.427	0.456898
7	0.309624	0.331054	0.355986	0.306354	0.31781	0.3027	0.333302	0.295016	0.332738
8	0.314644	0.30066	0.315562	0.371254	0.407918	0.422738	0.373222	0.382264	0.412624
9	0.31367	0.335974	0.293264	0.30224	0.342734	0.36016	0.358728	0.374634	0.416242
10	0.288256	0.279078	0.312424	0.300428	0.340448	0.401854	0.317248	0.343024	0.411984
11	0.318682	0.324686	0.326322	0.295962	0.300458	0.32076	0.28281	0.287843	0.30565
12	0.441178	0.492376	0.504982	0.471264	0.491334	0.472282	0.449222	0.496838	0.529476
13	0.358114	0.334294	0.37237	0.376998	0.44754	0.454874	0.387218	0.473286	0.400254
14	0.378368	0.381758	0.38685	0.33953	0.372686	0.367798	0.372772	0.38158	0.390834
15	0.26329	0.282194	0.367106	0.277482	0.295614	0.33917	0.345624	0.374384	0.32613
16	0.301334	0.31862	0.323268	0.316144	0.31921	0.320064	0.398464	0.386456	0.415728
Mean	0.329223	0.346603	0.366488	0.338878	0.367301	0.385247	0.361871	0.387598	0.404095
SD	0.0476995	0.053844	0.0561641	0.049034	0.0540899	0.0536719	0.0389404	0.0556632	0.0538413

## Sheet: tanθt
Subject	Straight-Slow	Straight-Normal	Straight-Fast	Step-Slow	Step-Normal	Step-Fast	Spin-Slow	Spin-Normal	Spin-Fast
1	0.354786	0.36057	0.396598	0.391082	0.418006	0.434856	0.367026	0.437526	0.426136
2	0.367358	0.360652	0.460288	0.399758	0.442958	0.505808	0.377166	0.412094	0.43121
3	0.308874	0.3486	0.36	0.31353	0.37933	0.385544	0.330552	0.363894	0.36996
4	0.272146	0.304594	0.316032	0.320038	0.362254	0.417248	0.344302	0.36283	0.435594
5	0.299126	0.415818	0.394242	0.390736	0.404688	0.441166	0.376294	0.420862	0.415118
6	0.389488	0.390478	0.39038	0.417958	0.44566	0.46642	0.4037	0.427606	0.457654
7	0.315446	0.334304	0.362082	0.358104	0.363452	0.365952	0.335188	0.295536	0.343132
8	0.327804	0.310404	0.324558	0.41167	0.462194	0.458446	0.373468	0.382708	0.415348
9	0.323518	0.351758	0.301484	0.397382	0.424776	0.431434	0.378818	0.376294	0.418712
10	0.292788	0.283856	0.315224	0.318198	0.386296	0.440064	0.318816	0.343398	0.41237
11	0.319944	0.32682	0.328426	0.31616	0.314912	0.332912	0.282966	0.295124	0.310668
12	0.442862	0.4934	0.50577	0.49058	0.513672	0.51356	0.463904	0.505108	0.539298
13	0.362746	0.341928	0.379726	0.37928	0.466952	0.499242	0.394712	0.481506	0.405088
14	0.385402	0.388382	0.393536	0.442278	0.439422	0.44448	0.373756	0.38227	0.391274
15	0.273108	0.287274	0.370394	0.312346	0.35202	0.38658	0.347638	0.377186	0.33829
16	0.325012	0.32145	0.325506	0.403256	0.45018	0.454084	0.400186	0.39059	0.41952
Mean	0.335025	0.351268	0.370265	0.378897	0.414173	0.436112	0.366781	0.390908	0.408086
SD	0.0460267	0.0527982	0.0550676	0.0522609	0.0515997	0.0501034	0.0413413	0.0569826	0.052903
